# Supplementary material for: Sociodemographic Trends in Planetary Health Diets among Nutrition Students in Türkiye: Bridging Classroom to Kitchen
Source: Nutrients. 2024 Apr 25;16(9):1277. doi: 10.3390/nu16091277 (PMC11085215; doi:10.3390/nu16091277)
Supplement: Supplementary file 1 [file nutrients-16-01277-s001.zip]

Archive with 1 entries (1 files):
- nutrients-2972438-supplementary.pdf
